# Supplementary material for: Characterization and assessment of HBV chronically infected patients: Identification of those eligible for treatment in the South West region of Cameroon
Source: PLoS One. 2018 Sep 5;13(9):e0203312. doi: 10.1371/journal.pone.0203312 (PMC6124766; doi:10.1371/journal.pone.0203312)
Supplement: S2 File — (XLSX) [file pone.0203312.s002.xlsx]

## Sheet: Data for HBV treatment Paper
Patientstatus	status	HIVstatus	HCVstatus	agegroup	Sex	OnHBVtreatment	Alcoholconsumption	Hazardousdrinker	Othercomobidities	Clinicalsignsandsymptoms	Treatmentduration	AST	AST2	ASTinterpretation	ALT	ALT2	ALTinterpretation	treatmentage	LOGVL	HBVviralload	VLgroup	HBsAg	HBsAb	HBeAg	HBeAb	HBcAb	Region	CHBphase	Treamentvsnotreatment	Paneloutcome	HB	WBC	RBC	Lymphocyte	Platelet	APRI	aprifibrosis	FIB4	HCT	Neutrophil
Index case	Index case	Negative	Negative	2	1	No	Yes	No	None			42	49	2	35	29	1	1	3.20548	1605	1	Positive	Negative	Negative	Positive	Positive	SW	3	1	Positive	19.5	3.9	6.5	64	144	0.79	2	1.08	56.5	32
Index case	Index case	Negative	Negative	4	1	No	Yes	No	None			26	19	1	24	19	1	2	1	10	1	Positive	Negative	Negative	Positive	Positive	SW	3	1	Positive	18.3	3.6	5.73	46	152	0.46	4	1.22	52.4	50
Index case	Index case	Negative	Negative	3	1	No	Yes	No	None			24	21	1	26	21	1	1	1	10	1	Positive	Negative	Negative	Positive	Positive	SW	3	1	Positive	18.2	3.8	6.22	37	226	0.29	4	0.56	57.7	58
Index case	Index case	Negative	Negative	4	2	Traditional	.	.				32	53	2	29	23	1	2	1	10	1	Positive	Negative	Negative	Positive	Positive	NW	3	1	Positive	17.9	4.4	6.43	34	218	0.47	4	1.12	50.6	61
Index case	Index case	Negative	Negative	4	1	No	Yes	Yes				32	25	1	29	25	1	2	3.75664	5710	2	Positive	Negative	Negative	Positive	Positive	SW	3	1	Positive	17.9	4.4	6.43	34	218	0.4	4	1.01	50.6	61
Index case	Index case	Negative	Negative	4	1	No	No	No	Hypertensive			56	65	2	55	68	2	2	3.90811	8093	2	Positive	Negative	Negative	Positive	Positive	SW	4	2	Positive	17.8	4.6	6.15	33	200	0.76	2	1.4	52.6	65
Index case	Index case	Negative	Negative	2	1	No	No	No	None			20	30	1	13	27	1	1	3.60184	3998	2	Positive	Negative	Negative	Negative	Positive	SW	2	2	Positive	17.6	4.3	5.16	47	210	0.26	4	0.5	49.4	49
Index case	Index case	Negative	Negative	4	1	No	Yes	Yes	None			39	60	2	51	69	2	2	4.12817	13433	2	Positive	Negative	Negative	Positive	Positive	SW	4	2	Positive	17.5	7.1	5.87	57	144	0.73	2	1.33	54.6	39
Index case	Index case	Negative	Negative	3	1	No	No	No	None			37	40	1	46	62	2	1	3.75	5670	2	Positive	Negative	Negative	Positive	Positive	SW	4	2	Positive	17.4	4	5.42	55	144	0.69	2	1.14	49.7	41
Index case	Index case	Negative	Negative	4	1	No	Yes	Yes				47	28	1	52	58	2	2	5.13767	137301	3	Positive	Negative	Negative	Positive	Positive	SW	4	2	Positive	17.4	3.9	6.4	65	205	0.61	2	1.14	49.2	33
Index case	Index case	Negative	Negative	3	1	No	Yes	No	None			35	33	1	29	41	1	2	2.51	321	1	Positive	Negative	Negative	Positive	Positive	SW	3	1	Positive	17.2	4.7	5.25	51	177	0.53	3	1.25	49.5	44
Index case	Index case	Negative	Negative	3	1	Traditional	.	.				25	29	1	23	49	1	1	2.43775	274	1	Positive	Negative	Negative	Positive	Positive	NW	3	1	.	17.2	4.8	5.62	51	230	0.29	4	0.57	47.9	46
Index case	Index case	Negative	Negative	3	1	No	Yes	No				25	22	1	23	22	1	1	2.9154	823	1	Positive	Negative	Negative	Positive	Positive	SW	3	1	Positive	17.2	4.8	5.62	51	230	0.29	4	0.59	47.9	46
Index case	Index case	Negative	Negative	3	1	No	Yes	No	None			31	30	1	28	38	1	1	3.08884	1227	1	Positive	Negative	Negative	Negative	Positive	SW	3	1	Positive	17	4.6	5.19	49	180	0.47	4	0.88	49.4	43
Index case	Index case	Negative	Negative	4	1	No	Yes	No	None			35	43	1	41	43	2	2	#NULL!	0	1	Positive	Negative	Negative	Positive	Positive	SW	3	1	Positive	17	4.8	5.63	36	205	0.46	4	1.12	52	59
Index case	Index case	Negative	Negative	3	1	Traditional	Yes	No	None		> 6 months	21	12	1	19	12	1	1	2.89487	785	1	Positive	Negative	Negative	Positive	Positive	SW	3	1	Positive	16.9	4.3	5.29	52	202	0.28	4	0.64	48.6	42
Index case	Index case	Negative	Negative	3	1	No	Yes	Yes	None			34	21	1	21	21	1	1	1.38021	24	1	Positive	Negative	Negative	Positive	Positive	SW	3	1	Positive	16.8	3.9	5.81	30	205	0.45	4	1.01	54.6	56
Index case	Index case	Negative	Negative	3	1	No	Yes	No	None			32	37	1	30	46	1	1	2.61	504	1	Positive	Negative	Negative	Positive	Positive	SW	3	1	Positive	16.7	4	4.45	55	206	0.41	4	0.5	40.6	43
Index case	Index case	Negative	Negative	5	1	Traditional	Yes	No	None	Jaundice, LOA, Fatigue, Pain at the back	< 3 months	62	58	2	42	48	2	2	2.46835	294	1	Positive	Negative	Negative	Positive	Positive	SW	3	1	Positive	16.7	4.5	5.6	26.9	121	1.38	2	3.87	47.9	70
Index case	Index case	Negative	Negative	2	1	No	Yes	Yes	None			46	75	2	57	71	2	1	2.55023	355	1	Positive	Negative	Negative	Negative	Positive	SW	2	2	Positive	16.6	5	5.74	40	192	0.65	2	0.76	47.9	58
Index case	Index case	Negative	Negative	2	1	Hepazol	Yes	No	None	fever. headache	< 3 months	34	30	1	29	29	1	1	3.70672	5090	2	Positive	Negative	Negative	Positive	Positive	SW	3	1	Positive	16.6	5	5.7	31	167	0.55	3	0.68	48.2	67
Index case	Index case	Negative	Negative	4	1	Traditional	.	.				46	63	2	57	63	2	2	1.39794	25	1	Positive	Negative	Negative	Positive	Positive	NW	3	1	.	16.6	5	5.74	40	192	0.65	2	1.36	47.9	58
Index case	Index case	Negative	Negative	2	1	No	No	No	None			33	37	1	17	35	1	1	3.01494	1035	1	Positive	Negative	Negative	Positive	Positive	SW	3	1	Positive	16.5	3.4	5.01	37.4	163	0.55	3	1.18	48.4	60
Index case	Index case	Negative	Negative	4	1	immune boosters	No	No	None			32	33	1	34	33	1	2	3.74194	5520	2	Positive	Negative	Negative	Positive	Positive	SW	3	1	Positive	16.5	3.8	5.83	38	182	0.48	4	1.06	53.4	57
Index case	Index case	Negative	Negative	2	1	No	No	No	None			33	20	1	25	20	1	1	3.15014	1413	1	Positive	Negative	Negative	Positive	Positive	SW	3	1	Positive	16.5	4	5.65	54	152	0.59	3	1.04	52.9	42
Index case	Index case	Negative	Negative	3	1	No	Yes	No	None			42	58	2	36	18	1	1	2.57054	372	1	Positive	Negative	Negative	Positive	Positive	SW	3	1	Positive	16.4	6.1	5.66	45	215	0.53	3	0.88	51.2	46
Index case	Index case	Negative	Negative	4	1	No	No	No				57	49	1	59	57	2	2	5.99269	983310	3	Positive	Negative	Positive	Positive	Positive	SW	2	2	Positive	16.4	10	5.75	52	195	0.79	2	1.37	50.7	#NULL!
Index case	Index case	Negative	Negative	3	1	No	Yes	No	None			38	20	1	40	21	1	1	3.65369	4505	2	Positive	Negative	Negative	Positive	Positive	SW	4	2	Positive	16.3	4.4	5.63	46	205	0.5	3	0.73	47.6	48
Index case	Index case	Negative	Negative	3	1	No	No	No	None			28	30	1	22	31	1	1	2.35984	229	1	Positive	Negative	Negative	Positive	Positive	SW	3	1	Positive	16.3	4.7	5.67	61	206	0.37	4	0.72	51.2	28
Index case	Index case	Negative	Negative	3	1	immune boosters	Yes	Yes	None		1 month	33	36	1	44	60	2	2	3.28959	1948	1	Positive	Negative	Negative	Positive	Positive	SW	4	2	Positive	16.2	4.1	5.15	58	141	0.63	2	1.13	39.3	40
Index case	Index case	Negative	Negative	3	1	No	Yes	No	None			39	62	2	51	67	2	1	2.26482	184	1	Positive	Negative	Negative	Positive	Positive	SW	3	1	Positive	16.2	4.8	5.79	51	212	0.5	3	0.75	48	45
Index case	Index case	Negative	Negative	3	1	No	Yes	No	None			23	24	1	17	24	1	1	1	10	1	Positive	Negative	Negative	Positive	Positive	SW	3	1	Positive	16.2	5.4	5.72	45	223	0.28	4	0.65	50.8	52
Index case	Index case	Negative	Negative	5	1	Traditional	.	.				42	63	2	47	60	2	2	1.04139	11	1	Positive	Negative	Negative	Positive	Positive	NW	3	1	Positive	16.2	5.4	5.72	45	223	0.51	3	1.46	50.8	52
Index case	Index case	Negative	Negative	3	1	No	Yes	No	None			29	37	1	23	37	1	2	1.96848	93	1	Positive	Negative	Negative	Positive	Positive	SW	3	1	Positive	16.2	4.7	5.93	33	201	0.39	4	1.02	45.8	58
Index case	Index case	Negative	Negative	4	1	No	No	No	None			34	60	1	23	57	1	2	3.5978	3961	2	Positive	Negative	Negative	Positive	Positive	SW	3	1	Positive	16.1	4.7	5.3	41	215	0.43	4	1.25	46	55
Index case	Index case	Negative	Negative	3	1	No	Yes	Yes				28	22	1	19	22	1	2	#NULL!	0	1	Positive	Negative	Negative	Positive	Positive	SW	3	1	Positive	16.1	12	5.49	66	264	0.29	4	0.8	49.7	19
Index case	Index case	Negative	Negative	4	1	No	Yes	No	None			30	20	1	33	20	1	2	3.54195	3483	2	Positive	Negative	Negative	Positive	Positive	SW	3	1	Positive	15.9	3.9	4.84	30	141	0.58	3	1.48	42.7	68
Index case	Index case	Negative	Negative	2	1	Traditional	No	No	None		> 6 months	43	38	2	34	29	1	1	2.67302	471	1	Positive	Negative	Negative	Negative	Positive	SW	3	1	Positive	15.9	4	5.73	40	310	0.37	4	0.48	47.3	60
Index case	Index case	Negative	Negative	3	1	Traditional	No	No	None		< 3 months	21	13	1	11	13	1	1	1.17609	15	1	Positive	Negative	Negative	Positive	Positive	SW	3	1	Positive	15.9	3.3	5.5	30	171	0.33	4	1	51.3	65
Index case	Index case	Negative	Negative	3	1	No	Yes	Yes				31	50	1	46	48	2	1	3.75151	5643	2	Positive	Negative	Negative	Positive	Positive	SW	4	2	Positive	15.9	5.2	5.62	50	146	0.57	3	0.81	52.2	46
Index case	Index case	Negative	Negative	3	1	No	No	No	None			47	27	2	38	26	1	2	3.82373	6664	2	Positive	Negative	Negative	Negative	Positive	SW	2	2	Positive	15.8	4.6	5.89	42	256	0.5	3	0.98	41.1	56
Index case	Index case	Negative	Negative	3	1	No	Yes	No	None			30	49	1	43	49	2	1	5.69763	498458	3	Positive	Negative	Negative	Negative	Positive	SW	2	2	Positive	15.8	5	5.38	47	123	0.66	2	0.93	46.5	48
Index case	Index case	Negative	Negative	3	1	No	No	No				57	60	2	50	52	2	1	1.64345	44	1	Positive	Negative	Negative	Positive	Positive	SW	3	1	Positive	15.8	3.4	5.28	63	225	0.68	2	1.04	45.7	32
Index case	Index case	Negative	Negative	3	1	No	No	No	None			64	69	2	45	67	2	1	4.22376	16740	2	Positive	Negative	Negative	Positive	Positive	SW	4	2	Positive	15.8	4.1	5.42	31	283	0.61	2	0.91	49.3	63
Index case	Index case	Negative	negative	4	1	Traditional	Yes	Yes			< 3 months	40	39	2	24	33	1	2	#NULL!	0	1	Positive	Negative	Negative	Positive	Positive	SW	3	1	Positive	15.8	3.7	5.1	29	104	1.04	2	2.98	42.9	68
Index case	Index case	Negative	Negative	3	1	No	Yes	Yes	None			29	32	1	35	32	1	2	1.59106	39	1	Positive	Negative	Negative	Positive	Positive	SW	3	1	Positive	15.8	3.7	5.1	29	104	0.75	2	1.56	42.9	68
Index case	Index case	Negative	Negative	3	1	No	Yes	No	None			44	49	2	33	36	1	1	1.80618	64	1	Positive	Negative	Negative	Positive	Positive	SW	3	1	Positive	15.8	6.5	6.12	36	210	0.57	3	0.95	51.6	54
Index case	Index case	Negative	Negative	5	1	No	No	No	Diabetes			36	40	1	35	49	1	2	3.89927	7930	2	Positive	Negative	Negative	Negative	Positive	SW	2	2	Positive	15.7	5.3	5.4	40	146	0.67	2	1.96	45.9	56
Index case	Index case	Negative	Negative	5	1	No	.	.				37	29	1	30	27	1	2	5.32743	212533	3	Positive	Negative	Negative	Positive	Positive	NW	4	2	.	15.7	4.9	5.37	55	156	0.64	2	2.3	41.8	40
Index case	Index case	Negative	Negative	3	1	No	Yes	No	None			25	18	1	23	18	1	1	3.54195	3483	2	Positive	Negative	Negative	Positive	Positive	SW	3	1	Positive	15.5	4.6	5.41	28	204	0.33	4	0.77	48.4	70
Index case	Index case	Negative	Negative	5	1	No	Yes	No	None			33	65	1	57	70	2	2	8.44267	277124060	3	Positive	Negative	Positive	Negative	Positive	SW	2	2	Positive	15.5	4.7	5.04	48	162	0.55	3	1.24	45.8	52
Index case	Index case	Negative	Negative	3	1	No	Yes	Yes	None			44	59	2	39	19	1	1	2.9345	860	1	Positive	Negative	Negative	Positive	Positive	SW	3	1	Positive	15.4	8.3	5.42	37	229	0.52	3	0.86	51.7	56
Index case	Index case	Negative	Negative	3	2	No	Yes	No	None			34	29	2	31	19	1	1	2.1271	134	1	Positive	Negative	Negative	Positive	Positive	SW	3	1	Positive	15.3	3.2	4.89	48	294	0.37	4	0.54	40.7	49
Index case	Index case	Negative	Negative	3	1	No	Yes	No	None			27	34	1	21	34	1	2	3.24871	1773	1	Positive	Negative	Negative	Positive	Positive	SW	3	1	Positive	15.3	4.7	4.94	39	261	0.28	4	0.77	44.6	58
Index case	Index case	Negative	Negative	3	1	No	No	No	None			37	36	1	44	56	2	2	1	10	1	Positive	Negative	Negative	Positive	Positive	SW	3	1	Positive	15.3	5	5.21	44	231	0.43	4	0.8	47.9	51
Index case	Index case	Negative	Negative	4	1	No	No	No	None			57	68	2	65	78	2	2	4.54281	34899	3	Positive	Negative	Negative	Negative	Positive	SW	2	2	Positive	15.3	4.5	4.63	56	151	1.02	2	1.64	45.6	40
Index case	Index case	Negative	Negative	3	1	No	No	No	None			53	68	2	122	128	2	2	2.15229	142	1	Positive	Negative	Negative	Negative	Positive	SW	2	2	Positive	15.3	4.4	5.63	54	181	0.79	2	0.9	48.4	42
Index case	Index case	Negative	Negative	3	1	No	No	No	None			32	27	1	26	21	1	1	2.73159	539	1	Positive	Negative	Negative	Positive	Positive	SW	3	1	Positive	15.2	4.8	5.11	70	293	0.3	4	0.62	41	30
Index case	Index case	Negative	negative	5	1	No	Yes	Yes	None			27	21	1	35	21	1	2	3.9072	8076	2	Positive	Negative	Negative	Positive	Positive	SW	3	1	Positive	15.2	5	4.9	44	155	0.47	4	1.35	43.1	53
Index case	Index case	Negative	Negative	4	1	No	Yes	Yes	None			39	45	2	50	45	2	2	5.48017	302111	3	Positive	Negative	Negative	Positive	Positive	SW	4	2	Positive	15.2	6.8	5.14	27	184	0.57	3	1.52	46.7	68
Index case	Index case	Negative	Negative	3	1	No	No	No	None			30	17	1	13	17	1	1	2.17609	150	1	Positive	Negative	Negative	Positive	Positive	SW	3	1	Positive	15.2	3.9	6.08	56	194	0.42	4	1.2	48	38
Index case	Index case	negative	Negative	2	1	No	No	No	None			39	42	2	33	35	1	1	2.18184	152	1	Positive	Negative	Negative	Positive	Positive	SW	3	1	Positive	15.1	4.7	5.41	43	267	0.39	4	0.53	45.1	53
Index case	Index case	Negative	Negative	3	1	No	Yes	Yes	None			27	27	1	38	47	1	1	2.22011	166	1	Positive	Negative	Negative	Positive	Positive	SW	3	1	Positive	15.1	4.1	5.66	42	181	0.4	4	0.63	49.9	46
Index case	Index case	Negative	Negative	4	1	No	Yes	No	None			26	19	1	18	19	1	2	1.50515	32	1	Positive	Negative	Negative	Positive	Positive	SW	3	1	Positive	15.1	4.3	5.3	44	113	0.62	2	1.95	47.7	45
Index case	Index case	Negative	Negative	5	1	No	No	No	None			33	19	1	19	19	1	2	1	10	1	Positive	Negative	Negative	Positive	Positive	SW	3	1	Positive	15.1	4.6	5.85	55	125	0.71	2	2.73	47.1	34
Index case	Index case	Negative	Negative	2	2	No	Yes	No	None			57	89	2	72	89	2	1	3.75906	5742	2	Positive	Negative	Negative	Positive	Positive	SW	4	2	Positive	15	4.4	4.75	38	290	0.63	2	0.56	43.5	59
Index case	Index case	Negative	Negative	2	1	No	Yes	No	None			29	28	1	22	28	1	1	1.91908	83	1	Positive	Negative	Negative	Positive	Positive	SW	3	1	Positive	15	6.5	5.51	53	143	0.55	3	0.86	49.2	35
Index case	Index case	Negative	Negative	3	1	No	Yes	Yes	None			46	67	2	49	63	2	2	1	10	1	Positive	Negative	Negative	Negative	Positive	SW	2	2	Positive	14.9	4.3	5.67	69	233	0.53	3	0.9	40.9	31
Index case	Index case	Negative	Negative	3	2	No	Yes	No	None			44	31	2	27	28	1	1	2.12385	133	1	Positive	Negative	Negative	Positive	Positive	SW	3	1	Positive	14.9	3.6	5.32	30	255	0.56	3	0.93	44.2	70
Index case	Index case	Negative	Negative	3	1	No	Yes	No	None			30	29	1	26	40	1	1	3.84105	6935	2	Positive	Negative	Negative	Positive	Positive	SW	3	1	Positive	14.9	4.4	4.16	55	215	0.38	4	0.71	36.9	40
Index case	Index case	Negative	Negative	3	2	No	No	No	None			34	39	2	27	25	1	1	3.24601	1762	1	Positive	Negative	Negative	Positive	Positive	SW	3	1	Positive	14.9	4.9	5.05	38	249	0.44	4	0.74	43.9	60
Index case	Index case	Negative	Negative	3	1	No	No	No	None	Jaundice in eyes, swollen stomach		31	36	1	67	77	2	2	4.33019	21389	3	Positive	Negative	Negative	Positive	Positive	SW	4	2	Positive	14.9	6	5.07	45	286	0.29	4	0.42	43.9	55
Index case	Index case	Negative	Negative	2	1	No	Yes	No				35	21	1	17	21	1	1	1.89209	78	1	Positive	Negative	Negative	Negative	Positive	SW	2	2	Positive	14.9	5.6	5.27	39	226	0.42	4	0.83	47.6	56
Index case	Index case	Negative	Negative	4	1	No	Yes	Yes	None			48	50	2	35	18	1	2	3.21748	1650	1	Positive	Negative	Negative	Positive	Positive	SW	3	1	Positive	14.8	5	4.83	38	236	0.55	3	1.34	43.2	60
Index case	Index case	Negative	Negative	2	1	No	No	No	None			35	36	1	39	36	1	1	1.87506	75	1	Positive	Negative	Negative	Positive	Positive	SW	3	1	Positive	14.8	4.5	5.95	35	147	0.64	2	0.8	47.6	63
Index case	Index case	Negative	Negative	3	1	No	.	.				41	58	2	39	28	1	2	2.38382	242	1	Positive	Negative	Negative	Positive	Positive	NW	3	1	.	14.8	4.7	4.9	38	201	0.55	3	1.08	44.7	52
Index case	Index case	Negative	Negative	4	1	Traditional	No	No	None		< 3 months	26	17	1	33	17	1	2	2.58771	387	1	Positive	Negative	Negative	Positive	Positive	SW	3	1	Positive	14.8	4.9	5.33	41	228	0.31	4	0.75	46.9	53
Index case	Index case	Negative	Negative	3	1	No	No	No				29	33	1	44	63	2	1	1.07918	12	1	Positive	Negative	Negative	Positive	Positive	SW	3	1	Positive	14.8	3.7	5.09	47.7	216	0.36	4	0.61	49.7	39
Index case	Index case	Negative	Negative	3	1	No	Yes	Yes	None			54	49	2	56	46	2	2	5.64458	441148	3	Positive	Negative	Negative	Positive	Positive	SW	4	2	Positive	14.8	6.8	5.76	44	182	0.8	2	1.35	49	44
Index case	Index case	Negative	Negative	3	1	No	Yes	Yes	None			50	70	2	79	89	2	1	6.62017	4170290	3	Positive	Negative	Positive	Negative	Positive	SW	2	2	Positive	14.8	5.1	5.32	49	162	0.83	2	0.97	43.4	38
Index case	Index case	Negative	Negative	2	2	No	Yes	No	None	Jaundice		35	53	2	30	33	1	1	3.39164	2464	2	Positive	Negative	Negative	Positive	Positive	SW	3	1	Positive	14.7	5.1	4.56	54	245	0.46	4	0.63	42.3	43
House hold contact	House hold contact	Negative	Negative	3	2	No	No	No	None			24	20	1	21	20	1	1	1.57978	38	1	Positive	Negative	Negative	Positive	Positive	SW	3	1	Positive	14.7	5.2	5.11	56	221	0.35	4	0.66	42.6	37
Index case	Index case	Negative	Negative	3	1	No	Yes	Yes	None			254	156	2	172	30	2	2	4.09	12392	2	Positive	Negative	Negative	Positive	Positive	SW	4	2	Positive	14.6	4	4.93	49	221	3.1	1	2.72	43.4	45
Index case	Index case	Negative	Negative	4	1	No	Yes	No	None			36	30	1	41	36	1	2	#NULL!	0	1	Positive	Negative	Negative	Positive	Positive	SW	3	1	Positive	14.6	4.7	5.31	62	169	0.58	3	1.2	46.9	30
Index case	Index case	Negative	Negative	2	2	No	.	.				44	57	2	51	58	2	1	3.27508	1884	1	Positive	Negative	Negative	Positive	Positive	NW	2	2	Positive	14.6	4.5	5.73	40	202	0.7	2	0.61	44.6	60
Index case	Index case	Negative	Negative	4	1	Traditional	Yes	No	None		> 6 months	26	13	1	27	13	1	2	3.30899	2037	2	Positive	Negative	Negative	Positive	Positive	SW	3	1	Positive	14.6	3.8	5.53	46	205	0.34	4	0.95	49.1	44
Index case	Index case	Negative	Negative	3	1	No	Yes	No	None			34	24	1	15	24	1	1	3.055	1135	1	Positive	Negative	Negative	Positive	Positive	SW	3	1	Positive	14.6	4.7	5.31	62	169	0.54	3	1.35	46.9	30
Index case	Index case	Negative	Negative	3	2	No	No	No	None			29	28	1	21	18	1	2	1	10	1	Positive	Negative	Negative	Positive	Positive	SW	3	1	Positive	14.5	4.2	5.77	39	179	0.52	3	1.2	36.6	60
Index case	Index case	Negative	Negative	3	1	No	Yes	No	None			39	53	2	49	53	2	1	4.16982	14785	2	Positive	Negative	Negative	Positive	Positive	SW	4	2	Positive	14.5	5	4.97	40	307	0.34	4	0.47	42.2	55
Index case	Index case	Negative	Negative	3	1	No	Yes	No	None			20	13	1	20	13	1	1	2.82217	664	1	Positive	Negative	Negative	Positive	Positive	SW	3	1	Positive	14.5	4.5	5.16	45	228	0.24	4	0.51	41.5	52
Index case	Index case	Negative	Negative	5	1	No	.	.				34	30	1	29	30	1	2	5.64192	438452	3	Positive	Negative	Negative	Positive	Positive	NW	4	2	Positive	14.5	5.3	4.89	46	178	0.52	3	1.74	39	50
Index case	Index case	Negative	Negative	3	1	No	Yes	No	None	swollen leg		19	26	1	18	26	1	1	1.74819	56	1	Positive	Negative	Negative	Positive	Positive	SW	3	1	Positive	14.5	5.3	5.66	18	210	0.24	4	0.53	46.1	78
Index case	Index case	Negative	Negative	3	2	No	No	No	None			20	27	1	13	27	1	2	3.0086	1020	1	Positive	Negative	Negative	Positive	Positive	SW	3	1	Positive	14.5	4.7	4.86	45	214	0.3	4	0.8	45.7	47
Index case	Index case	Negative	Negative	3	1	No	No	No	None			15	17	1	22	26	1	1	2.72016	525	1	Positive	Negative	Negative	Positive	Positive	SW	3	1	Positive	14.4	4.3	5.06	49	189	0.21	4	0.42	47.7	42
Index case	Index case	Negative	Negative	3	2	No	No	No	None			28	29	1	21	49	1	1	4.29645	19790	2	Positive	Negative	Negative	Negative	Positive	SW	2	2	Positive	14.4	5.4	4.4	53	264	0.34	4	0.58	40.9	45
Index case	Index case	Negative	Negative	3	1	No	Yes	Yes	None			37	29	1	47	59	2	2	2.72754	534	1	Positive	Negative	Negative	Positive	Positive	SW	3	1	Positive	14.4	4.3	5.06	49	189	0.53	3	0.91	47.7	42
Index case	Index case	Negative	Negative	3	1	No	Yes	No	None			44	47	2	40	33	1	1	4.16932	14768	2	Positive	Negative	Negative	Positive	Positive	SW	4	2	Positive	14.4	5.8	5.38	51	211	0.56	3	0.82	46.2	40
Index case	Index case	Negative	Negative	4	2	No	Yes	No	None			30	32	1	26	172	1	2	2.99	998	1	Positive	Negative	Negative	Positive	Positive	SW	3	1	Positive	14.2	4	4.8	55	236	0.4	4	0.53	41	43
Index case	Index case	Negative	Negative	4	1	No	Yes	No	None			34	33	1	42	33	1	2	1.59106	39	1	Positive	Negative	Negative	Positive	Positive	SW	3	1	Positive	14.2	3.3	4.99	47	202	0.45	4	1.06	46.1	40
Index case	Index case	Negative	Negative	3	2	No	No	No				42	57	2	13	27	1	1	1	10	1	Positive	Negative	Negative	Positive	Positive	SW	3	1	Positive	14.2	4.1	5.25	34	187	0.72	2	1.81	47.3	56
Index case	Index case	Negative	Negative	3	1	No	Yes	Yes	None			81	49	2	27	19	1	1	2.35984	229	1	Positive	Negative	Negative	Positive	Positive	SW	3	1	Positive	14.2	3.2	5.45	49	189	1.16	2	2.23	46.3	41
Index case	Index case	Negative	Negative	3	1	No	No	No	None			32	24	1	28	24	1	1	2.46982	295	1	Positive	Negative	Negative	Positive	Positive	SW	3	1	Positive	14.2	7.1	5.24	49	163	0.53	3	1	45.2	41
Index case	Index case	Negative	Negative	2	2	No	No	No	None	Headache, joint pain		81	76	2	49	44	2	1	4.95282	89705	3	Positive	Negative	Negative	Positive	Positive	SW	4	2	Positive	14.1	3.1	4.74	49	127	2.06	1	1.82	40.1	46
Index case	Index case	Negative	Negative	2	2	No	No	No	None			38	21	2	24	22	1	1	3.97109	9356	2	Positive	Negative	Negative	Negative	Positive	SW	2	2	Positive	14	4.2	4.36	52	295	0.42	4	0.55	39.8	43
Index case	Index case	Negative	Negative	3	2	No	No	No	None			28	24	1	25	24	1	1	2.94939	890	1	Positive	Negative	Negative	Positive	Positive	SW	3	1	Positive	14	4.2	4.64	54	180	0.5	3	0.9	41.2	46
Index case	Index case	Negative	Negative	5	1	No	Yes	No	None			78	60	2	33	26	1	2	1.96379	92	1	Positive	Negative	Negative	Positive	Positive	SW	3	1	Positive	14	4	4.72	55	344	0.61	2	2.21	46.2	42
Index case	Index case	Negative	Negative	3	1	immune boosters	No	No	None			25	50	1	23	47	1	2	1.38021	24	1	Positive	Negative	Negative	Positive	Positive	SW	3	1	Positive	14	7.2	4.9	29	268	0.25	4	0.6	41	62
Index case	Index case	Negative	Negative	3	1	No	Yes	No	None			42	60	2	48	52	2	1	2.48287	304	1	Positive	Negative	Negative	Positive	Positive	SW	3	1	Positive	14	4.3	5.78	41	153	0.74	2	1.07	45.6	48
House hold contact	House hold contact	Negative	Negative	2	1	Traditional	.	.				30	20	1	18	20	1	1	4.33	21365	3	Positive	Negative	Positive	Negative	Positive	SW	1	1	Positive	14	6.2	5.23	44	295	0.27	4	0.38	40.6	52
Index case	Index case	Negative	Negative	4	1	No	.	.				47	27	2	33	27	1	2	1	10	1	Positive	Negative	Negative	Positive	Positive	NW	3	1	.	13.8	4.9	5.05	54	134	0.95	2	2.26	41.4	44
Index case	Index case	Negative	Negative	5	1	No	Yes	Yes	None			50	56	2	32	26	1	2	1.04139	11	1	Positive	Negative	Negative	Positive	Positive	SW	3	1	Positive	13.8	4.7	4.33	25	135	1	2	3.4	40.6	70
Index case	Index case	Negative	Negative	3	1	immune boosters	No	No	None		< 3 months	68	98	2	75	88	2	2	4.3723	23567	3	Positive	Negative	Negative	Negative	Positive	SW	2	2	Positive	13.7	4.9	5.22	72	211	0.87	2	1.19	34.9	20
Index case	Index case	Negative	Negative	3	2	No	Yes	Yes	None			24	19	1	19	19	1	2	3.38614	2433	2	Positive	Negative	Negative	Positive	Positive	SW	3	1	Positive	13.7	8.7	4.36	36	286	0.27	4	0.64	39.2	60
Index case	Index case	Negative	Negative	4	2	Traditional	Yes	No				18	23	1	15	23	1	2	2.54407	350	1	Positive	Negative	Negative	Positive	Positive	SW	3	1	Positive	13.7	4.3	4.32	43	133	0.44	4	1.4	32.5	59
Index case	Index case	Negative	Negative	4	1	No	Yes	No	None			24	17	1	19	17	1	2	3.54888	3539	2	Positive	Negative	Negative	Positive	Positive	SW	3	1	Positive	13.7	5.1	5.52	49	177	0.37	4	1.24	48	40
Index case	Index case	Negative	Negative	3	1	Hepazol	No	No	None		< 3 months	23	15	1	17	15	1	1	2.32015	209	1	Positive	Negative	Negative	Positive	Positive	SW	3	1	Positive	13.7	3.8	5.16	37	173	0.36	4	0.97	42.5	52
Index case	Index case	Negative	Negative	3	2	No	No	No	None			45	56	2	49	64	2	1	5.07023	117551	3	Positive	Negative	Negative	Positive	Positive	SW	3	1	Positive	13.7	5.2	4.96	48	221	0.66	2	0.87	41.5	48
Index case	Index case	Negative	Negative	3	2	No	No	No	None			37	50	2	36	47	2	1	2.9	798	1	Positive	Negative	Negative	Positive	Positive	SW	3	1	Positive	13.6	3.8	5.1	38	269	0.44	4	0.6	41.3	58
Index case/partner	Partner	Negative	Negative	4	1	No	No	No	None			18	16	1	21	16	1	2	2.83059	677	1	Positive	Negative	Negative	Positive	Positive	SW	3	1	Positive	13.6	6.5	5.5	30	276	0.18	4	0.54	45.1	65
Index case	Index case	Negative	Negative	4	1	No	Yes	Yes	None			47	50	2	49	56	2	2	1.75	56	1	Positive	Negative	Negative	Positive	Positive	SW	3	1	Positive	13.5	5	4.23	42	222	0.57	3	1.3	38.8	53
Index case	Index case	Negative	Negative	3	2	No	No	No	None			33	56	2	28	26	1	1	2.92428	840	1	Positive	Negative	Negative	Positive	Positive	SW	3	1	Positive	13.5	6.4	4.55	63	215	0.5	3	0.84	39.3	30
Index case	Index case	Negative	Negative	2	2	No	Yes	Yes	None			23	25	1	21	25	1	1	3.21219	1630	1	Positive	Negative	Negative	Positive	Positive	SW	3	1	Positive	13.5	5.9	4.48	44	244	0.3	4	0.39	42.1	52
Index case	Index case	Negative	Negative	5	1	Traditional	.	.				23	29	1	21	29	1	2	2.04139	110	1	Positive	Negative	Negative	Positive	Positive	NW	3	1	Positive	13.5	5.9	4.48	44	244	0.25	4	1.01	42.1	52
Index case	Index case	Negative	Negative	3	2	No	Yes	No	None			32	45	2	65	70	2	1	7.11765	13111382	3	Positive	Negative	Negative	Positive	Positive	SW	4	2	Positive	13.5	2.7	4.79	48	188	0.55	3	0.53	42.5	44
Index case	Index case	Negative	Negative	3	2	No	No	No				27	20	1	26	22	1	1	2.94939	890	1	Positive	Negative	Negative	Positive	Positive	SW	3	1	Positive	13.4	6.1	5.66	36	279	0.31	4	0.51	40.5	60
Index case	Index case	Negative	Negative	3	1	No	Yes	No	None			26	23	1	22	21	1	1	2.61595	413	1	Positive	Negative	Negative	Positive	Positive	SW	3	1	Positive	13.4	4.1	4.81	22	126	0.56	3	1.28	39.6	74
Index case	Index case	Negative	Negative	4	1	No	Yes	Yes	None			23	33	1	27	33	1	2	2.53782	345	1	Positive	Negative	Negative	Positive	Positive	SW	3	1	Positive	13.4	3.3	4.73	61	184	0.34	4	0.96	40.5	22
Index case	Index case	Negative	Negative	5	2	immune boosters	No	No	None		< 3 months	23	34	1	12	34	1	2	1	10	1	Positive	Negative	Negative	Positive	Positive	SW	3	1	Positive	13.4	5.5	4.55	40	197	0.38	4	1.58	37.9	54
Index case	Index case	Negative	Negative	4	1	Traditional	.	.				23	28	1	27	28	1	2	5.73116	538472	3	Positive	Negative	Positive	Negative	Positive	NW	1	1	.	13.4	3.3	4.73	61	184	0.34	4	0.96	40.5	22
Index case	Index case	Negative	Negative	3	2	No	Yes	No	None			22	20	1	19	25	1	1	2.60746	405	1	Positive	Negative	Negative	Positive	Positive	SW	3	1	Positive	13.3	4.3	4.56	67	281	0.25	4	0.52	14.5	30
House hold contact	House hold contact	Negative	Negative	4	1	No	Yes	Yes	None			36	35	1	30	35	1	2	3.989	9750	2	Positive	Negative	Negative	Positive	Positive	SW	3	1	Positive	13.3	4.1	4.12	41	130	0.74	2	2.02	41.3	68
Index case	Index case	Negative	Negative	3	2	Hepazol	No	No	None	Jaundice	> 6 months	71	64	2	26	17	1	1	3.07954	1201	1	Positive	Negative	Negative	Positive	Positive	SW	3	1	Positive	13.3	4.1	4.12	41	130	0.27	4	2.68	41.3	52
Index case	Index case	Negative	Negative	2	1	No	Yes	No	None			26	41	1	35	41	1	1	2.24055	174	1	Positive	Negative	Negative	Positive	Positive	SW	3	1	Positive	13.3	7.6	5.04	53	269	0.26	4	0.29	44	43
Index case	Index case	Negative	Negative	3	2	No	No	No	None			25	28	1	19	26	1	2	3.14675	1402	1	Positive	Negative	Negative	Positive	Positive	SW	3	1	Positive	13.2	4.8	5.89	61	245	0.33	4	0.75	41.8	26
Index case	Index case	Negative	Negative	3	1	No	Yes	No	None			37	32	1	26	32	1	2	3.40909	2565	2	Positive	Negative	Negative	Positive	Positive	SW	3	1	Positive	13.2	5.9	5.79	48	204	0.49	4	1.14	40	48
House hold contact	House hold contact	Negative	Negative	2	2	Traditional	No	No	None			43	60	2	32	30	1	1	2.8109	647	1	Positive	Negative	Negative	Positive	Positive	SW	3	1	Positive	13.2	6	4.48	62	283	0.49	4	0.64	38.8	34
Index case	Index case	Negative	Negative	3	2	No	Yes	No		Jaundice, body itches, night fever		214	160	2	76	50	2	1	5.60804	405544	3	Positive	Negative	Negative	Negative	Positive	SW	2	2	Positive	13.2	4.8	4.9	28	483	1.43	2	1.27	39.2	70
Index case	Index case	Negative	Negative	3	2	No	No	No	None			19	23	1	26	13	1	1	2.3	201	1	Positive	Negative	Negative	Positive	Positive	SW	3	1	Positive	13.1	4.6	4.42	37	283	0.22	4	0.38	37.8	60
Index case	Index case	Negative	Negative	3	2	Traditional	No	No	None			31	21	1	29	21	1	1	3.1313	1353	1	Positive	Negative	Negative	Positive	Positive	SW	3	1	Positive	13.1	6.4	4.76	31	218	0.46	4	0.69	40.2	66
Index case	Index case	Negative	Negative	5	1	No	.	.				31	39	1	29	39	1	2	2.22789	169	1	Positive	Negative	Negative	Positive	Positive	NW	3	1	.	13.1	6.4	4.76	31	218	0.38	4	1.64	40.2	66
Index case	Index case	Negative	Negative	4	1	No	No	No	None			22	21	1	20	21	1	2	1	10	1	Positive	Negative	Negative	Positive	Positive	SW	3	1	Positive	13.1	4.7	5.19	45	185	0.32	4	0.93	40.8	55
Index case	Index case	Negative	Negative	3	2	No	.	.				28	39	1	36	39	2	1	5.79047	617264	3	Positive	Negative	Negative	Positive	Positive	NW	4	2	Positive	13	5.3	4.61	51	193	0.47	4	0.7	45.3	49
Index case	Index case	Negative	Negative	2	2	immune boosters	Yes	No	None		< 3 months	29	29	1	25	49	1	1	3.37985	2398	2	Positive	Negative	Negative	Positive	Positive	SW	3	1	Positive	12.9	4.3	4.77	71	293	0.32	4	0.48	42.1	28
Index case	Index case	Negative	Negative	4	2	No	No	No	None			21	33	1	12	33	1	2	1.92942	85	1	Positive	Negative	Negative	Positive	Positive	SW	3	1	Positive	12.9	5.5	4.38	51	227	0.3	4	0.99	37.4	45
Index case	Index case	Negative	Negative	2	1	No	No	No	None			42	37	2	33	30	1	1	1	10	1	Positive	Negative	Negative	Positive	Positive	SW	3	1	Positive	12.9	5.2	5.09	56	165	0.69	2	0.89	43.2	37
Index case	Index case	Negative	Negative	3	2	No	No	No	None			24	29	1	21	19	1	1	2.74036	550	1	Positive	Negative	Negative	Positive	Positive	SW	3	1	Positive	12.8	7	4.33	33	235	0.33	4	0.65	43.7	48
Index case	Index case	Negative	Negative	4	2	No	Yes	No	None			28	35	1	34	35	2	2	1.83251	68	1	Positive	Negative	Negative	Positive	Positive	SW	3	1	Positive	12.8	7.1	4.51	40	234	0.39	4	0.84	39.1	52
Index case	Index case	Negative	Negative	2	2	No	No	No	None			28	38	1	19	38	1	1	7.82834	67350341	3	Positive	Negative	Negative	Positive	Positive	SW	4	2	Positive	12.8	5	4.76	49	315	0.29	4	0.47	42.9	44
Index case	Index case	Negative	Negative	5	2	No	Yes	No	None			30	27	1	26	75	1	2	1.89763	79	1	Positive	Negative	Negative	Positive	Positive	SW	3	1	Positive	12.7	3.3	4.93	48	244	0.4	4	1.16	41.2	47
Partner	Partner	Negative	Negative	3	2	Traditional	No	No				17	14	1	17	14	1	2	1.46	29	1	Positive	Negative	Negative	Positive	Positive	SW	3	1	Positive	12.7	6.8	4.99	44	316	0.17	4	0.42	41.3	47
Index case	Index case	Negative	Negative	5	2	Traditional	No	No	None		> 6 months	36	47	2	40	41	2	2	1.39794	25	1	Positive	Negative	Negative	Positive	Positive	SW	3	1	Positive	12.7	4.5	4.62	44	141	0.82	2	1.82	38.4	51
Index case/Health care worker	Health care worker	Negative	Negative	4	2	No	Yes	No	None			40	50	2	47	49	2	2	1.67	47	2	Positive	Negative	Negative	Positive	Positive	SW	4	2	Positive	12.6	5.3	4.27	15	219	0.59	3	1.04	37.5	83
Index case	Index case	Negative	Negative	4	2	immune boosters	Yes	No	None	Jaundice		33	50	2	18	51	1	2	2.93247	856	1	Positive	Negative	Negative	Positive	Positive	SW	3	1	Positive	12.6	4	4.69	39	396	0.27	4	0.86	37.9	60
Index case	Index case	Negative	negative	3	1	No	Yes	No	None			27	25	1	19	25	1	1	2.57287	374	1	Positive	Negative	Negative	Positive	Positive	SW	3	1	Positive	12.6	4.9	4.5	34	319	0.23	4	0.49	37.5	62
Index case	Index case	Negative	Negative	3	2	No	Yes	No	None			24	20	1	21	29	1	2	2.72997	537	1	Positive	Negative	Negative	Positive	Positive	SW	3	1	Positive	12.6	4.2	4.27	41	262	0.3	4	0.64	37.3	54
Index case	Index case	Negative	Negative	2	2	No	No	No	None			18	19	1	13	19	1	1	3.34889	2233	2	Positive	Negative	Negative	Positive	Positive	SW	4	2	Positive	12.6	4.9	4.5	34	319	0.18	4	0.28	37.5	62
Index case	Index case	Negative	Negative	4	1	Traditional	.	.				34	57	1	29	57	1	2	1.78533	61	1	Positive	Negative	Negative	Positive	Positive	NW	3	1	.	12.6	4.9	4.5	34	319	0.29	4	0.75	37.5	62
Index case	Index case	Negative	Negative	5	1	No	Yes	No	None			16	18	1	24	18	1	2	2.12385	133	1	Positive	Negative	Negative	Positive	Positive	SW	3	1	Positive	12.6	4.6	4.21	40	239	0.18	4	0.67	40.2	54
Index case	Index case	Negative	Negative	3	2	No	Yes	Yes	None			25	29	1	22	26	1	1	2.79449	623	1	Positive	Negative	Negative	Positive	Positive	SW	3	1	Negative	12.4	7.1	4.62	35	390	0.21	4	0.4	36.5	51
Index case	Index case	Negative	Negative	3	2	No	Yes	Yes	None			18	29	1	20	29	1	1	#NULL!	0	1	Positive	Negative	Negative	Negative	Positive	SW	3	1	Positive	12.4	4.1	4.31	41	230	0.25	4	0.49	35.6	59
Index case	Index case	Negative	Negative	4	2	No	No	No	None			24	28	1	33	58	2	2	2.66	456	1	Positive	Negative	Negative	Positive	Positive	SW	3	1	Positive	12.2	6.8	4.41	38	341	0.23	4	0.45	36.2	60
Index case	Index case	Negative	Negative	3	2	No	No	No	None			25	35	1	19	35	1	1	2.60097	399	1	Positive	Negative	Negative	Negative	Positive	SW	3	1	Positive	12.2	5.1	4.46	58	251	0.32	4	0.59	36.7	40
Health care worker	Health care worker	Negative	Negative	3	2	Traditional	No	No			< 3 months	24	17	1	14	17	1	2	2.0569	114	1	Positive	Negative	Negative	Positive	Positive	SW	3	1	Positive	12.2	9.3	4.81	30	384	0.2	4	0.53	41.4	65
Index case	Index case	Negative	Negative	3	2	No	No	No	None			14	26	1	13	26	1	1	1	10	1	Positive	Negative	Negative	Positive	Positive	SW	3	1	Positive	12.1	5.7	4.11	31	191	0.24	4	0.61	38.4	65
Index case	Index case	Negative	Negative	3	2	No	Yes	No	None			20	11	1	18	11	1	1	1.36173	23	1	Positive	Negative	Negative	Positive	Positive	SW	3	1	Positive	12	5.6	4.7	50	267	0.24	4	0.48	39.7	45
Index case	Index case	Negative	Negative	3	2	No	Yes	No	None			36	52	2	24	22	1	1	2.45332	284	1	Positive	Negative	Negative	Positive	Positive	SW	3	1	Positive	11.8	4.6	4.63	51	205	0.57	3	1.08	38.9	42
Index case/partner	Partner	Negative	Negative	4	2	No	No	No	None			27	47	1	39	47	2	2	4.04321	11046	2	Positive	Negative	Negative	Negative	Positive	SW	2	2	Positive	11.6	7.5	4.14	31	194	0.45	4	0.85	33.1	64
Partner	Index case	Negative	Negative	3	2	Traditional	Yes	No	None			24	18	1	23	18	1	1	4.43	26790	3	Positive	Negative	Positive	Negative	Positive	SW	1	1	Positive	11.6	7.9	4.25	44	194	0.39	4	0.64	34.6	54
Index case	Index case	Negative	Negative	2	1	No	No	No	None			53	69	2	44	89	2	1	1.79934	63	1	Positive	Negative	Negative	Positive	Positive	SW	3	1	Positive	11.3	5.1	4.73	44	219	0.65	2	0.84	38	48
Index case	Index case	Negative	Negative	2	2	No	No	No	None			20	17	1	17	17	1	1	3.30814	2033	2	Positive	Negative	Negative	Positive	Positive	SW	3	1	Positive	11	7.3	3.81	24.9	215	0.3	4	0.47	34.5	72
Index case	Index case	Negative	Negative	3	2	No	No	No	None			13	33	1	11	33	1	1	2.6	390	1	Positive	Negative	Negative	Positive	Positive	SW	3	1	Positive	11	7.5	5.27	36	338	0.12	4	0.29	38.7	60
House hold contact	House hold contact	Negative	Negative	2	2	Traditional	.	.				26	27	1	20	27	1	1	4.54	34400	3	Positive	Negative	Positive	Negative	Positive	SW	1	1	Positive	11	4.9	4.26	51	266	0.32	4	0.28	32.5	44
Index case	Index case	Negative	Negative	3	2	No	No	No	None			23	24	1	16	24	1	1	1.77085	59	1	Positive	Negative	Negative	Positive	Positive	SW	3	1	Positive	10.7	4	4.33	39	195	0.38	4	0.77	35.9	51
Index case	Index case	Negative	Negative	3	2	No	Yes	No	None			25	15	1	18	15	1	1	3.48883	3082	2	Positive	Negative	Negative	Positive	Positive	SW	3	1	Positive	10.7	5.9	4.18	51	264	0.31	4	0.65	35.2	42
Index case	Index case	Negative	Negative	2	2	No	Yes	Yes	None			29	77	1	60	77	2	1	1.61278	41	1	Positive	Negative	Negative	Positive	Positive	SW	3	1	Positive	10.6	4.5	4.94	55	351	0.27	4	0.22	35.1	40
Index case	Index case	negative	Negative	4	1	No	Yes	Yes				24	18	1	12	18	1	2	1.76343	58	1	Positive	Negative	Negative	Negative	Positive	SW	3	1	Positive	10.5	3.5	3.44	40	203	0.32	4	1.5	29.4	56
Index case	Index case	Negative	Negative	2	2	No	Yes	No	None			28	29	1	28	29	1	1	8.31462	206359487	3	Positive	Negative	Positive	Negative	Positive	SW	1	1	Positive	10.3	6.3	4.56	42	168	0.54	3	0.57	36.1	53
Index case	Index case	Negative	Negative	3	2	No	No	No	None			31	17	1	9	17	1	1	1.25527	18	1	Positive	Negative	Negative	Positive	Positive	SW	3	1	Positive	10.1	7.3	5.15	38	198	0.51	3	1.36	35	56
Index case	Index case	Negative	Negative	2	2	No	No	No	None			24	33	1	18	23	1	1	2.19312	156	1	Positive	Negative	Negative	Positive	Positive	SW	3	1	Positive	9.8	3.9	4.37	41	344	0.23	4	0.36	30.2	56
Index case	Index case	Negative	Negative	5	1	No	No	No	Diabetes			35	23	1	27	23	1	2	1.82607	67	1	Positive	Negative	Negative	Positive	Positive	SW	3	1	Positive	9.1	3.6	3.53	48	123	0.77	2	2.96	29.7	41
Index case	Index case	Negative	Negative	4	2	No	No	No	None			18	20	1	18	24	1	2	2.17026	148	1	Positive	Negative	Negative	Positive	Positive	SW	3	1	Positive	9	6.6	4.63	47	336	0.17	4	0.49	29.9	48
Index case	Index case	Negative	Negative	2	2	No	No	No	None			41	48	2	41	58	2	1	4.38149	24071	3	Positive	Negative	Negative	Positive	Positive	SW	4	2	Positive	9	4.4	4.14	52	245	0.54	3	0.52	30.8	44
Index case	Index case	Negative	Negative	3	1	No	Yes	No	None	Swollen stomach, fever, fatigue		17	19	1	10	19	1	2	4.47839	30088	3	Positive	Negative	Positive	Negative	Positive	SW	1	1	Positive	7.7	9.1	2.8	22	329	0.14	4	0.51	24.6	74
Index case/partner	Partner	Negative	Negative	3	2	No	No	No	None			18	11	1	16	11	1	1	1	10	1	Positive	Negative	Negative	Positive	Positive	SW	3	1	Positive	7	4.3	4.28	58	311	0.19	4	0.41	26.5	37
Index case	Index case	Negative	Negative	3	2	No	No	.	None			44	50	2	89	101	2	1	6.32699	2123190	3	Positive	Negative	Positive	Negative	Positive	SW	2	2	Positive	6.7	3.4	2.8	46	198	0.72	2	0.66	23.8	42
Index case	Index case	Negative	Negative	4	1	Traditional	.	.	None			22	18	1	21	18	1	2	3.39707	2495	2	Positive	Negative	Negative	Positive	Positive	NW	3	1	.	#NULL!	#NULL!	#NULL!	#NULL!	#NULL!	#NULL!	#NULL!	#NULL!	#NULL!	#NULL!
Index case	Index case	Negative	Negative	3	1	No	.	.	None			45	67	2	42	57	2	1	6.79138	6185541	3	Positive	Negative	Positive	Positive	Positive	NW	2	2	.	#NULL!	#NULL!	#NULL!	#NULL!	#NULL!	#NULL!	#NULL!	#NULL!	#NULL!	#NULL!
Index case	Index case	Negative	Negative	3	2	No	.	.	None			26	27	1	20	29	1	1	2.7007	502	1	Positive	Negative	Negative	Positive	Positive	NW	3	1	.	#NULL!	#NULL!	#NULL!	#NULL!	#NULL!	#NULL!	#NULL!	#NULL!	#NULL!	#NULL!
Index case	Index case	Negative	Negative	2	1	No	.	.	None			12	8	1	12	17	1	1	2.47567	299	1	Positive	Negative	Negative	Positive	Positive	NW	3	1	.	#NULL!	#NULL!	#NULL!	#NULL!	#NULL!	#NULL!	#NULL!	#NULL!	#NULL!	#NULL!
Index case	Index case	Negative	Negative	3	1	Traditional	.	.	None			16	14	1	18	15	1	1	1.25527	18	1	Positive	Negative	Negative	Positive	Positive	NW	3	1	.	#NULL!	#NULL!	#NULL!	#NULL!	#NULL!	#NULL!	#NULL!	#NULL!	#NULL!	#NULL!
Index case	Index case	Negative	Negative	2	1	No	.	.	None			23	22	1	30	19	1	1	1.87506	75	1	Positive	Negative	Negative	Positive	Positive	NW	3	1	.	#NULL!	#NULL!	#NULL!	#NULL!	#NULL!	#NULL!	#NULL!	#NULL!	#NULL!	#NULL!
Index case	Index case	Negative	Negative	2	1	No	.	.	None			18	14	1	19	14	1	1	1.07918	12	1	Positive	Negative	Negative	Positive	Positive	NW	3	1	.	#NULL!	#NULL!	#NULL!	#NULL!	#NULL!	#NULL!	#NULL!	#NULL!	#NULL!	#NULL!
Index case	Index case	Negative	Negative	3	2	No	.	.	None			22	19	1	14	10	1	1	1	10	1	Positive	Negative	Negative	Positive	Positive	NW	3	1	.	#NULL!	#NULL!	#NULL!	#NULL!	#NULL!	#NULL!	#NULL!	#NULL!	#NULL!	#NULL!
Index case	Index case	Negative	Negative	3	2	No	.	.	None			27	23	1	23	18	1	1	4.08704	12219	2	Positive	Negative	Negative	Positive	Positive	NW	4	2	.	#NULL!	#NULL!	#NULL!	#NULL!	#NULL!	#NULL!	#NULL!	#NULL!	#NULL!	#NULL!
Index case	Index case	Negative	Negative	2	1	Hepazol	.	.	None			15	12	1	16	22	1	1	2.11059	129	1	Positive	Negative	Negative	Positive	Positive	NW	3	1	.	#NULL!	#NULL!	#NULL!	#NULL!	#NULL!	#NULL!	#NULL!	#NULL!	#NULL!	#NULL!
Index case	Index case	Negative	Negative	2	2	No	.	.	None			20	30	1	24	28	1	1	6.35588	2269252	3	Positive	Negative	Positive	Positive	Positive	NW	1	1	.	#NULL!	#NULL!	#NULL!	#NULL!	#NULL!	#NULL!	#NULL!	#NULL!	#NULL!	#NULL!
Index case	Index case	Negative	Negative	2	2	No	.	.	None			57	84	2	59	72	2	1	6.35588	2269252	3	Positive	Negative	Positive	Positive	Positive	NW	2	2	.	#NULL!	#NULL!	#NULL!	#NULL!	#NULL!	#NULL!	#NULL!	#NULL!	#NULL!	#NULL!
Index case	Index case	Negative	Negative	3	1	Traditional	.	.	None			21.7	29	1	20	26	1	2	5.35973	228943	3	Positive	Negative	Positive	Positive	Positive	SW	1	1	.	#NULL!	#NULL!	#NULL!	#NULL!	#NULL!	#NULL!	#NULL!	#NULL!	#NULL!	#NULL!
Index case	Index case	Negative	Negative	4	1	No	.	.	None			18.5	22	1	20.5	19	1	2	5.84628	701914	3	Positive	Negative	Positive	Positive	Positive	NW	1	1	.	#NULL!	#NULL!	#NULL!	#NULL!	#NULL!	#NULL!	#NULL!	#NULL!	#NULL!	#NULL!
Index case	Index case	Negative	Negative	3	1	No	.	.	None			12	25	1	9	15	1	2	4.72142	52653	3	Positive	Negative	Positive	Positive	Positive	NW	1	1	.	#NULL!	#NULL!	#NULL!	#NULL!	#NULL!	#NULL!	#NULL!	#NULL!	#NULL!	#NULL!
Index case	Index case	Negative	Negative	4	1	No	.	.	None			32.5	25	1	42	31	1	2	5.6422	438733	3	Positive	Negative	Positive	Positive	Positive	SW	1	1	.	#NULL!	#NULL!	#NULL!	#NULL!	#NULL!	#NULL!	#NULL!	#NULL!	#NULL!	#NULL!
Index case	Index case	Negative	Negative	4	1	Traditional	.	.	None			24.1	29	1	21	26	1	2	5.35969	228921	3	Positive	Negative	Positive	Positive	Positive	SW	1	1	.	#NULL!	#NULL!	#NULL!	#NULL!	#NULL!	#NULL!	#NULL!	#NULL!	#NULL!	#NULL!
Index case	Index case	Negative	Negative	4	1	No	.	.	None			27	22	1	18	24	1	2	2.94547	882	1	Positive	Negative	Negative	Positive	Positive	NW	3	1	.	#NULL!	#NULL!	#NULL!	#NULL!	#NULL!	#NULL!	#NULL!	#NULL!	#NULL!	#NULL!
Index case	Index case	Negative	Negative	3	1	Hepazol	.	.	None			14	10	1	19	12	1	2	2.68485	484	1	Positive	Negative	Negative	Positive	Positive	NW	3	1	.	#NULL!	#NULL!	#NULL!	#NULL!	#NULL!	#NULL!	#NULL!	#NULL!	#NULL!	#NULL!
Index case	Index case	Negative	Negative	4	1	No	.	.	None			26	27	1	30	25	1	2	1.98677	97	1	Positive	Negative	Negative	Positive	Positive	NW	3	1	.	#NULL!	#NULL!	#NULL!	#NULL!	#NULL!	#NULL!	#NULL!	#NULL!	#NULL!	#NULL!
Index case	Index case	Negative	Negative	5	1	Traditional	.	.	None			14.6	11	1	7	11	1	2	2.35793	228	1	Positive	Negative	Negative	Positive	Positive	SW	3	1	.	#NULL!	#NULL!	#NULL!	#NULL!	#NULL!	#NULL!	#NULL!	#NULL!	#NULL!	#NULL!
Index case	Index case	Negative	Negative	4	1	No	.	.	None			16.1	22	1	22	19	1	2	2.61066	408	1	Positive	Negative	Negative	Positive	Positive	NW	3	1	.	#NULL!	#NULL!	#NULL!	#NULL!	#NULL!	#NULL!	#NULL!	#NULL!	#NULL!	#NULL!
Index case	Index case	Negative	Negative	4	1	No	.	.	None			13.7	27	1	13	21	1	2	1.74819	56	1	Positive	Negative	Negative	Positive	Positive	SW	3	1	.	#NULL!	#NULL!	#NULL!	#NULL!	#NULL!	#NULL!	#NULL!	#NULL!	#NULL!	#NULL!
Index case	Index case	Negative	Negative	3	1	Traditional	.	.	None			17.6	10	1	12	18	1	2	2.14301	139	1	Positive	Negative	Negative	Positive	Positive	SW	3	1	.	#NULL!	#NULL!	#NULL!	#NULL!	#NULL!	#NULL!	#NULL!	#NULL!	#NULL!	#NULL!
Index case	Index case	Negative	Negative	4	1	No	.	.	None			7	27	1	10	17	1	2	1	10	1	Positive	Negative	Negative	Positive	Positive	NW	3	1	.	#NULL!	#NULL!	#NULL!	#NULL!	#NULL!	#NULL!	#NULL!	#NULL!	#NULL!	#NULL!
Index case	Index case	Negative	Negative	3	1	No	.	.	None			11.6	13	1	13	15	1	2	2.78104	604	1	Positive	Negative	Negative	Positive	Positive	NW	3	1	.	#NULL!	#NULL!	#NULL!	#NULL!	#NULL!	#NULL!	#NULL!	#NULL!	#NULL!	#NULL!
Index case	Index case	Negative	Negative	3	1	No	.	.	None			19.3	26	1	15	17	1	2	2.36361	231	1	Positive	Negative	Negative	Positive	Positive	SW	3	1	.	#NULL!	#NULL!	#NULL!	#NULL!	#NULL!	#NULL!	#NULL!	#NULL!	#NULL!	#NULL!
Index case	Index case	Negative	Negative	3	1	No	.	.	None			24.2	27	1	33.4	17	1	2	2.27184	187	1	Positive	Negative	Negative	Positive	Positive	SW	3	1	.	#NULL!	#NULL!	#NULL!	#NULL!	#NULL!	#NULL!	#NULL!	#NULL!	#NULL!	#NULL!
Index case	Index case	Negative	Negative	3	1	No	.	.	None			11.6	20	1	13	22	1	2	3.04218	1102	1	Positive	Negative	Negative	Positive	Positive	NW	3	1	.	#NULL!	#NULL!	#NULL!	#NULL!	#NULL!	#NULL!	#NULL!	#NULL!	#NULL!	#NULL!
Index case	Index case	Negative	Negative	3	1	No	.	.	None			12.5	22	1	14	18	1	2	2.13033	135	1	Positive	Negative	Negative	Positive	Positive	SW	3	1	.	#NULL!	#NULL!	#NULL!	#NULL!	#NULL!	#NULL!	#NULL!	#NULL!	#NULL!	#NULL!
Index case	Index case	Negative	Negative	4	1	No	.	.	None			11.6	19	1	13	22	1	2	1.74819	56	1	Positive	Negative	Negative	Positive	Positive	SW	3	1	.	#NULL!	#NULL!	#NULL!	#NULL!	#NULL!	#NULL!	#NULL!	#NULL!	#NULL!	#NULL!
Index case	Index case	Negative	Negative	5	1	No	.	.	None			20.2	18	1	9	14	1	2	1.34242	22	1	Positive	Negative	Negative	Positive	Positive	SW	3	1	.	#NULL!	#NULL!	#NULL!	#NULL!	#NULL!	#NULL!	#NULL!	#NULL!	#NULL!	#NULL!
Index case	Index case	Negative	Negative	5	1	No	.	.	None			11.8	21	1	12	21	1	2	1.89763	79	1	Positive	Negative	Negative	Positive	Positive	NW	3	1	.	#NULL!	#NULL!	#NULL!	#NULL!	#NULL!	#NULL!	#NULL!	#NULL!	#NULL!	#NULL!
Index case	Index case	Negative	Negative	4	1	Hepazol	.	.	None			18.5	28	1	20.5	24	1	2	3.71483	5186	2	Positive	Negative	Negative	Positive	Positive	NW	3	1	.	#NULL!	#NULL!	#NULL!	#NULL!	#NULL!	#NULL!	#NULL!	#NULL!	#NULL!	#NULL!
Index case	Index case	Negative	Negative	4	1	No	.	.	None			9.6	15	1	6	9	1	2	2.62325	420	1	Positive	Negative	Negative	Positive	Positive	NW	3	1	.	#NULL!	#NULL!	#NULL!	#NULL!	#NULL!	#NULL!	#NULL!	#NULL!	#NULL!	#NULL!
Index case	Index case	Negative	Negative	4	1	No	.	.	None			11.6	17	1	13	17	1	2	2.47422	298	1	Positive	Negative	Negative	Positive	Positive	SW	3	1	.	#NULL!	#NULL!	#NULL!	#NULL!	#NULL!	#NULL!	#NULL!	#NULL!	#NULL!	#NULL!
Index case	Index case	Negative	Negative	4	1	No	.	.	None			14.6	11	1	7	11	1	2	3.3189	2084	2	Positive	Negative	Negative	Positive	Positive	NW	3	1	.	#NULL!	#NULL!	#NULL!	#NULL!	#NULL!	#NULL!	#NULL!	#NULL!	#NULL!	#NULL!
Index case	Index case	Negative	Negative	4	1	No	.	.	None			26.3	27	1	15	13	1	2	3.3442	2209	2	Positive	Negative	Negative	Positive	Positive	SW	3	1	.	#NULL!	#NULL!	#NULL!	#NULL!	#NULL!	#NULL!	#NULL!	#NULL!	#NULL!	#NULL!
Index case	Index case	Negative	Negative	4	1	No	.	.	None			11.6	22	1	13	19	1	2	2.92376	839	1	Positive	Negative	Negative	Positive	Positive	NW	3	1	.	#NULL!	#NULL!	#NULL!	#NULL!	#NULL!	#NULL!	#NULL!	#NULL!	#NULL!	#NULL!
Index case	Index case	Negative	Negative	3	1	No	.	.	None			18	27	1	19	22	1	2	4.13088	13517	2	Positive	Negative	Negative	Positive	Positive	NW	4	2	.	#NULL!	#NULL!	#NULL!	#NULL!	#NULL!	#NULL!	#NULL!	#NULL!	#NULL!	#NULL!
Index case	Index case	Negative	Negative	3	1	No	.	.	None			18	24.5	1	19	24.5	1	2	4.12084	13208	2	Positive	Negative	Negative	Positive	Positive	NW	4	2	.	#NULL!	#NULL!	#NULL!	#NULL!	#NULL!	#NULL!	#NULL!	#NULL!	#NULL!	#NULL!
Index case	Index case	Negative	Negative	3	2	No	.	.	None			35.1	31	2	24.5	23	1	2	5.79555	624526	3	Positive	Negative	Positive	Positive	Positive	NW	1	1	.	#NULL!	#NULL!	#NULL!	#NULL!	#NULL!	#NULL!	#NULL!	#NULL!	#NULL!	#NULL!
Index case	Index case	Negative	Negative	5	2	No	.	.	None			20	12	1	23	12	1	2	6.42557	2664237	3	Positive	Negative	Positive	Positive	Positive	NW	1	1	.	#NULL!	#NULL!	#NULL!	#NULL!	#NULL!	#NULL!	#NULL!	#NULL!	#NULL!	#NULL!
Index case	Index case	Negative	Negative	4	2	No	.	.	None			11.8	20	1	12	18	1	2	2.10721	128	1	Positive	Negative	Negative	Positive	Positive	SW	3	1	.	#NULL!	#NULL!	#NULL!	#NULL!	#NULL!	#NULL!	#NULL!	#NULL!	#NULL!	#NULL!
Index case	Index case	Negative	Negative	5	2	No	.	.	None			10.5	11	1	8	9	1	2	3.04218	1102	1	Positive	Negative	Negative	Positive	Positive	SW	3	1	.	#NULL!	#NULL!	#NULL!	#NULL!	#NULL!	#NULL!	#NULL!	#NULL!	#NULL!	#NULL!
Index case	Index case	Negative	Negative	3	2	No	.	.	None			11.3	10	1	9	10	1	2	#NULL!	0	1	Positive	Negative	Negative	Positive	Positive	SW	3	1	.	#NULL!	#NULL!	#NULL!	#NULL!	#NULL!	#NULL!	#NULL!	#NULL!	#NULL!	#NULL!
Index case	Index case	Negative	Negative	3	2	No	.	.	None			11.7	21.3	1	10	21.3	1	2	1.79934	63	1	Positive	Negative	Negative	Positive	Positive	NW	3	1	.	#NULL!	#NULL!	#NULL!	#NULL!	#NULL!	#NULL!	#NULL!	#NULL!	#NULL!	#NULL!
Index case	Index case	Negative	Negative	4	2	No	.	.	None			17.1	11	1	21.3	11	1	2	2.71265	516	1	Positive	Negative	Negative	Positive	Positive	NW	3	1	.	#NULL!	#NULL!	#NULL!	#NULL!	#NULL!	#NULL!	#NULL!	#NULL!	#NULL!	#NULL!
Index case	Index case	Negative	Negative	5	2	No	.	.	None			18.2	7	1	11	7	1	2	2.85974	724	1	Positive	Negative	Negative	Positive	Positive	SW	3	1	.	#NULL!	#NULL!	#NULL!	#NULL!	#NULL!	#NULL!	#NULL!	#NULL!	#NULL!	#NULL!
Index case	Index case	Negative	Negative	3	2	No	.	.	None			10	21	1	7	21	1	2	1.53148	34	1	Positive	Negative	Negative	Positive	Positive	SW	3	1	.	#NULL!	#NULL!	#NULL!	#NULL!	#NULL!	#NULL!	#NULL!	#NULL!	#NULL!	#NULL!
Index case	Index case	Negative	Negative	4	2	No	.	.	None			33.2	42	2	21	13	1	2	3.19396	1563	1	Positive	Negative	Negative	Positive	Positive	SW	3	1	.	#NULL!	#NULL!	#NULL!	#NULL!	#NULL!	#NULL!	#NULL!	#NULL!	#NULL!	#NULL!
Index case	Index case	Negative	Negative	5	2	No	.	.	None			11.6	12	1	13	12	1	2	1.94939	89	1	Positive	Negative	Negative	Positive	Positive	NW	3	1	.	#NULL!	#NULL!	#NULL!	#NULL!	#NULL!	#NULL!	#NULL!	#NULL!	#NULL!	#NULL!
Index case	Index case	Negative	Negative	3	2	No	.	.	None			19.3	19	1	12	15	1	2	1.14613	14	1	Positive	Negative	Negative	Positive	Positive	SW	3	1	.	#NULL!	#NULL!	#NULL!	#NULL!	#NULL!	#NULL!	#NULL!	#NULL!	#NULL!	#NULL!
Index case	Index case	Negative	Negative	2	1	No	.	.	None			26.3	22	1	15	22	1	1	4.42392	26541	3	Positive	Negative	Positive	Positive	Positive	NW	1	1	.	#NULL!	#NULL!	#NULL!	#NULL!	#NULL!	#NULL!	#NULL!	#NULL!	#NULL!	#NULL!
Index case	Index case	Negative	Negative	2	1	No	.	.	None			12	11.2	1	13	11.2	1	1	1.04139	11	1	Positive	Negative	Negative	Positive	Positive	NW	3	1	.	#NULL!	#NULL!	#NULL!	#NULL!	#NULL!	#NULL!	#NULL!	#NULL!	#NULL!	#NULL!
Index case	Index case	Negative	Negative	2	1	No	.	.	None			14	12	1	11.2	12	1	1	2.69984	501	1	Positive	Negative	Negative	Positive	Positive	SW	3	1	.	#NULL!	#NULL!	#NULL!	#NULL!	#NULL!	#NULL!	#NULL!	#NULL!	#NULL!	#NULL!
Index case	Index case	Negative	Negative	3	1	No	.	.	None			15.1	22	1	12	22	1	1	1.77815	60	1	Positive	Negative	Negative	Positive	Positive	SW	3	1	.	#NULL!	#NULL!	#NULL!	#NULL!	#NULL!	#NULL!	#NULL!	#NULL!	#NULL!	#NULL!
Index case	Index case	Negative	Negative	3	1	No	.	.	None			16.1	23	1	22	13	1	1	2.68034	479	1	Positive	Negative	Negative	Positive	Positive	NW	3	1	.	#NULL!	#NULL!	#NULL!	#NULL!	#NULL!	#NULL!	#NULL!	#NULL!	#NULL!	#NULL!
Index case	Index case	Negative	Negative	3	1	No	.	.	None			11.6	27	1	13	17	1	1	1.59106	39	1	Positive	Negative	Negative	Positive	Positive	NW	3	1	.	#NULL!	#NULL!	#NULL!	#NULL!	#NULL!	#NULL!	#NULL!	#NULL!	#NULL!	#NULL!
Index case	Index case	Negative	Negative	2	1	No	.	.	None			14.1	19	1	17	9	1	1	#NULL!	0	1	Positive	Negative	Negative	Positive	Positive	SW	3	1	.	#NULL!	#NULL!	#NULL!	#NULL!	#NULL!	#NULL!	#NULL!	#NULL!	#NULL!	#NULL!
Index case	Index case	Negative	Negative	3	1	No	.	.	None			7.4	10	1	9	10	1	1	#NULL!	0	1	Positive	Negative	Negative	Positive	Positive	SW	3	1	.	#NULL!	#NULL!	#NULL!	#NULL!	#NULL!	#NULL!	#NULL!	#NULL!	#NULL!	#NULL!
Index case	Index case	Negative	Negative	2	1	No	.	.	None			11.7	23	1	10	13	1	1	2.27416	188	1	Positive	Negative	Negative	Positive	Positive	SW	3	1	.	#NULL!	#NULL!	#NULL!	#NULL!	#NULL!	#NULL!	#NULL!	#NULL!	#NULL!	#NULL!
Index case	Index case	Negative	Negative	2	1	No	.	.	None			13.8	22	1	13	21.3	1	1	2.69984	501	1	Positive	Negative	Negative	Positive	Positive	SW	3	1	.	#NULL!	#NULL!	#NULL!	#NULL!	#NULL!	#NULL!	#NULL!	#NULL!	#NULL!	#NULL!
Index case	Index case	Negative	Negative	3	1	No	.	.	None			17.1	12	1	21.3	12	1	1	2.63347	430	1	Positive	Negative	Negative	Positive	Positive	SW	3	1	.	#NULL!	#NULL!	#NULL!	#NULL!	#NULL!	#NULL!	#NULL!	#NULL!	#NULL!	#NULL!
Index case	Index case	Negative	Negative	3	1	No	.	.	None			12.6	18	1	12	8	1	1	2.59218	391	1	Positive	Negative	Negative	Positive	Positive	NW	3	1	.	#NULL!	#NULL!	#NULL!	#NULL!	#NULL!	#NULL!	#NULL!	#NULL!	#NULL!	#NULL!
Index case	Index case	Negative	Negative	3	1	No	.	.	None			14.5	11	1	8	10	1	1	2.38917	245	1	Positive	Negative	Negative	Positive	Positive	SW	3	1	.	#NULL!	#NULL!	#NULL!	#NULL!	#NULL!	#NULL!	#NULL!	#NULL!	#NULL!	#NULL!
Index case	Index case	Negative	Negative	3	1	No	.	.	None			11.7	20	1	10	13	1	1	2.07555	119	1	Positive	Negative	Negative	Positive	Positive	NW	3	1	.	#NULL!	#NULL!	#NULL!	#NULL!	#NULL!	#NULL!	#NULL!	#NULL!	#NULL!	#NULL!
Index case	Index case	Negative	Negative	3	1	No	.	.	None			11.6	21	1	13	22	1	1	1.86923	74	1	Positive	Negative	Negative	Positive	Positive	SW	3	1	.	#NULL!	#NULL!	#NULL!	#NULL!	#NULL!	#NULL!	#NULL!	#NULL!	#NULL!	#NULL!
Index case	Index case	Negative	Negative	3	1	No	.	.	None			16.1	30	1	22	30	1	1	2.55871	362	1	Positive	Negative	Negative	Positive	Positive	SW	3	1	.	#NULL!	#NULL!	#NULL!	#NULL!	#NULL!	#NULL!	#NULL!	#NULL!	#NULL!	#NULL!
Index case	Index case	Negative	Negative	3	1	No	.	.	None			36.6	26	1	30	15	1	1	3.01703	1040	1	Positive	Negative	Negative	Positive	Positive	SW	3	1	.	#NULL!	#NULL!	#NULL!	#NULL!	#NULL!	#NULL!	#NULL!	#NULL!	#NULL!	#NULL!
Index case	Index case	Negative	Negative	3	1	No	.	.	None			16.7	17	1	15	12	1	1	3.01703	1040	1	Positive	Negative	Negative	Positive	Positive	SW	3	1	.	#NULL!	#NULL!	#NULL!	#NULL!	#NULL!	#NULL!	#NULL!	#NULL!	#NULL!	#NULL!
Index case	Index case	Negative	Negative	3	1	No	.	.	None			12.6	12	1	12	12	1	1	2.69984	501	1	Positive	Negative	Negative	Positive	Positive	SW	3	1	.	#NULL!	#NULL!	#NULL!	#NULL!	#NULL!	#NULL!	#NULL!	#NULL!	#NULL!	#NULL!
Index case	Index case	Negative	Negative	3	1	No	.	.	None			14.1	22	1	12	21.4	1	1	2.18184	152	1	Positive	Negative	Negative	Positive	Positive	SW	3	1	.	#NULL!	#NULL!	#NULL!	#NULL!	#NULL!	#NULL!	#NULL!	#NULL!	#NULL!	#NULL!
Index case	Index case	Negative	Negative	3	1	No	.	.	None			17.5	18	1	21.4	8	1	1	2.85974	724	1	Positive	Negative	Negative	Positive	Positive	SW	3	1	.	#NULL!	#NULL!	#NULL!	#NULL!	#NULL!	#NULL!	#NULL!	#NULL!	#NULL!	#NULL!
Index case	Index case	Negative	Negative	2	1	No	.	.	None			12.6	23	1	8	13	1	1	2.17026	148	1	Positive	Negative	Negative	Positive	Positive	SW	3	1	.	#NULL!	#NULL!	#NULL!	#NULL!	#NULL!	#NULL!	#NULL!	#NULL!	#NULL!	#NULL!
Index case	Index case	Negative	Negative	2	1	No	.	.	None			12.4	15	1	13	13	1	1	2	100	1	Positive	Negative	Negative	Positive	Positive	SW	3	1	.	#NULL!	#NULL!	#NULL!	#NULL!	#NULL!	#NULL!	#NULL!	#NULL!	#NULL!	#NULL!
Index case	Index case	Negative	Negative	3	1	No	.	.	None			11.6	18	1	13	15	1	1	2.94841	888	1	Positive	Negative	Negative	Positive	Positive	NW	3	1	.	#NULL!	#NULL!	#NULL!	#NULL!	#NULL!	#NULL!	#NULL!	#NULL!	#NULL!	#NULL!
Index case	Index case	Negative	Negative	3	1	No	.	.	None			15.2	19	1	15	18	1	1	3.17754	1505	1	Positive	Negative	Negative	Positive	Positive	NW	3	1	.	#NULL!	#NULL!	#NULL!	#NULL!	#NULL!	#NULL!	#NULL!	#NULL!	#NULL!	#NULL!
Index case	Index case	Negative	Negative	2	1	No	.	.	None			18	21	1	18	22	1	1	3.89443	7842	2	Positive	Negative	Negative	Positive	Positive	SW	4	2	.	#NULL!	#NULL!	#NULL!	#NULL!	#NULL!	#NULL!	#NULL!	#NULL!	#NULL!	#NULL!
Index case	Index case	Negative	Negative	3	1	No	.	.	None			28	22	1	22	21	1	1	3.49513	3127	2	Positive	Negative	Negative	Positive	Positive	NW	4	2	.	#NULL!	#NULL!	#NULL!	#NULL!	#NULL!	1.76	1	#NULL!	#NULL!	#NULL!
Index case	Index case	Negative	Negative	3	2	No	.	.	None			25	42	1	21	42	1	1	5.6422	438734	3	Positive	Negative	Positive	Positive	Positive	NW	1	1	.	#NULL!	#NULL!	#NULL!	#NULL!	#NULL!	#NULL!	#NULL!	#NULL!	#NULL!	#NULL!
Index case	Index case	Negative	Negative	2	2	No	.	.	None			32.5	50	2	42	55	2	1	6.15211	1419413	3	Positive	Negative	Positive	Positive	Positive	SW	2	2	.	#NULL!	#NULL!	#NULL!	#NULL!	#NULL!	#NULL!	#NULL!	#NULL!	#NULL!	#NULL!
Index case	Index case	Negative	Negative	3	2	No	.	.	None			6	22	1	11	21	1	1	1	10	1	Positive	Negative	Negative	Positive	Positive	NW	3	1	.	#NULL!	#NULL!	#NULL!	#NULL!	#NULL!	#NULL!	#NULL!	#NULL!	#NULL!	#NULL!
Index case	Index case	Negative	Negative	2	2	No	.	.	None			33.2	45	2	21	15	1	1	3.1682	1473	1	Positive	Negative	Negative	Positive	Positive	SW	3	1	.	#NULL!	#NULL!	#NULL!	#NULL!	#NULL!	#NULL!	#NULL!	#NULL!	#NULL!	#NULL!
Index case	Index case	Negative	Negative	2	2	No	.	.	None			15.2	16	1	15	6	1	1	2.13988	138	1	Positive	Negative	Negative	Positive	Positive	SW	3	1	.	#NULL!	#NULL!	#NULL!	#NULL!	#NULL!	#NULL!	#NULL!	#NULL!	#NULL!	#NULL!
Index case	Index case	Negative	Negative	3	2	No	.	.	None			12.6	24	1	6	14	1	1	1.88649	77	1	Positive	Negative	Negative	Positive	Positive	SW	3	1	.	#NULL!	#NULL!	#NULL!	#NULL!	#NULL!	#NULL!	#NULL!	#NULL!	#NULL!	#NULL!
Index case	Index case	Negative	Negative	3	2	No	.	.	None			10.7	11	1	14	11	1	1	3.3189	2084	2	Positive	Negative	Negative	Positive	Positive	SW	3	1	.	#NULL!	#NULL!	#NULL!	#NULL!	#NULL!	#NULL!	#NULL!	#NULL!	#NULL!	#NULL!
Index case	Index case	Negative	Negative	3	2	No	.	.	None			17.3	12	1	11	10	1	1	2.14301	139	1	Positive	Negative	Negative	Positive	Positive	SW	3	1	.	#NULL!	#NULL!	#NULL!	#NULL!	#NULL!	#NULL!	#NULL!	#NULL!	#NULL!	#NULL!
Index case	Index case	Negative	Negative	3	2	No	.	.	None			16.3	10	1	10	12	1	1	2.97313	940	1	Positive	Negative	Negative	Positive	Positive	SW	3	1	.	#NULL!	#NULL!	#NULL!	#NULL!	#NULL!	#NULL!	#NULL!	#NULL!	#NULL!	#NULL!
Index case	Index case	Negative	Negative	3	2	No	.	.	None			11.8	16	1	12	6	1	1	2.32838	213	1	Positive	Negative	Negative	Positive	Positive	NW	3	1	.	#NULL!	#NULL!	#NULL!	#NULL!	#NULL!	#NULL!	#NULL!	#NULL!	#NULL!	#NULL!
Index case	Index case	Negative	Negative	2	2	No	.	.	None			9.6	23	1	6	13	1	1	2.84136	694	1	Positive	Negative	Negative	Positive	Positive	SW	3	1	.	#NULL!	#NULL!	#NULL!	#NULL!	#NULL!	#NULL!	#NULL!	#NULL!	#NULL!	#NULL!
Index case	Index case	Negative	Negative	2	2	No	.	.	None			11.6	28	1	13	25.8	1	1	1.68124	48	1	Positive	Negative	Negative	Positive	Positive	SW	3	1	.	#NULL!	#NULL!	#NULL!	#NULL!	#NULL!	#NULL!	#NULL!	#NULL!	#NULL!	#NULL!
Index case	Index case	Negative	Negative	3	2	No	.	.	None			32.5	35	2	25.8	13	1	1	3.89443	7842	2	Positive	Negative	Negative	Positive	Positive	SW	3	1	.	#NULL!	#NULL!	#NULL!	#NULL!	#NULL!	#NULL!	#NULL!	#NULL!	#NULL!	#NULL!
Index case	Index case	Negative	Negative	3	2	No	.	.	None			11.6	16	1	13	16	1	1	2.04532	111	1	Positive	Negative	Negative	Positive	Positive	NW	3	1	.	#NULL!	#NULL!	#NULL!	#NULL!	#NULL!	#NULL!	#NULL!	#NULL!	#NULL!	#NULL!
Index case	Index case	Negative	Negative	3	2	No	.	.	None			19.2	15	1	16	15	1	1	2.12385	133	1	Positive	Negative	Negative	Positive	Positive	SW	3	1	.	#NULL!	#NULL!	#NULL!	#NULL!	#NULL!	#NULL!	#NULL!	#NULL!	#NULL!	#NULL!
Index case	Index case	Negative	Negative	2	2	No	.	.	None			19	72	1	15	72	1	1	3.89443	7842	2	Positive	Negative	Negative	Positive	Positive	SW	4	2	.	#NULL!	#NULL!	#NULL!	#NULL!	#NULL!	#NULL!	#NULL!	#NULL!	#NULL!	#NULL!
Index case	Index case	Negative	Negative	3	1	No	Yes	Yes	None			32	33	1	37	33	1	2	2.44	275	1	Positive	Negative	Negative	Negative	Positive	SW	3	1	Positive	#NULL!	#NULL!	#NULL!	#NULL!	#NULL!	#NULL!	#NULL!	#NULL!	#NULL!	#NULL!
Index case	Index case	Negative	Negative	2	1	No	Yes	No	None			66	37	1	37	37	1	1	3.09	1250	1	Positive	Negative	Negative	Positive	Positive	SW	3	1	Positive	#NULL!	#NULL!	#NULL!	#NULL!	#NULL!	#NULL!	#NULL!	#NULL!	#NULL!	#NULL!
